# Supplementary material for: Acute Effects of Single Doses of Bonito Fish Peptides and Vitamin D on Whole Blood Gene Expression Levels: A Randomized Controlled Trial
Source: Int J Mol Sci. 2019 Apr 20;20(8):1944. doi: 10.3390/ijms20081944 (PMC6514567; doi:10.3390/ijms20081944)
Supplement: Supplementary file 1 [file ijms-20-01944-s001.zip]

Archive with 4 entries (4 files):
- Guenard-SuppFigureS1_Histo_iAUC_AUC_OGTT-montageV2.tiff
- Guenard-SuppTableS1-DiffSubsetVsFullCohort_Bonito_20190411.docx
- Guenard-SuppTableS2-FC-ProbesDiffExpress.docx
- Guenard-SuppTableS3-BiologicalFunctionsIPA_20190411.docx
